# Supplementary material for: Plant-based caloric restriction diets versus conventional calorie-restricted diets for weight loss and metabolic health in obese adults: a 12-week randomized, open-label, non-inferiority trial
Source: Front Nutr. 2026 Apr 13;13:1805225. doi: 10.3389/fnut.2026.1805225 (PMC13111110; doi:10.3389/fnut.2026.1805225)
Supplement: Supplementary file 1 [file Data_Sheet_1.zip]

Archive with 4 entries (4 files):
- Supplementary Table 6.DOCX
- Supplementary Table 1.docx
- Supplementary Table 2.docx
- Supplementary Table 3, 4, and 5.docx
